# Supplementary material for: Molecular Docking and Molecular Dynamics Studies of Antidiabetic Phenolic Compound Isolated from Leaf Extract of Englerophytum magalismontanum (Sond.) T.D.Penn
Source: Molecules. 2022 May 16;27(10):3175. doi: 10.3390/molecules27103175 (PMC9145638; doi:10.3390/molecules27103175)
Supplement: Supplementary file 1 [file molecules-27-03175-s001.zip]

Archive with 1 entries (1 files):
- molecules-1709213-supplementary.pdf
